# Supplementary material for: Extrinsic stressors modulate resource evaluations: insights from territoriality under artificial noise
Source: Front Zool. 2021 Mar 20;18:12. doi: 10.1186/s12983-021-00397-x (PMC7980355; doi:10.1186/s12983-021-00397-x)
Supplement: Supplementary file 1 — Additional file 1: Table S1. All data used in experimental and preliminary analyses. [file 12983_2021_397_MOESM1_ESM.xlsx]

## Sheet: All data
	Table S1: All data used in experimental and preliminary analyses.
	Focal ID	Day	Contest conditions			Bubble Nest Size (mm2)	Mean Startle Duration (s)	Size measures					Total Display Duration (s)
			Opponent relative size	Acoustic environment	Nest presence			Opponent Length (cm)	Opponent Weight (g)	Opponent fin size (cm2)	Focal Length (cm)	Focal Weight (g)	Focal	Opponent
	1	14	Smaller	Control	0	0	8.55978	3.4	1.25	4.808	3.6	1.44	385.911	258.569
	1	21	Smaller	Treatment	0	0	7.4198	3.4	1.25	4.808	3.6	1.44	279.252	606.145
	1	28	Bigger	Treatment	1	3	14.8397	3.717	1.87	11.585	3.6	1.44	457.127	400.71
	1	35	Bigger	Control	1	1	3.77991	3.717	1.87	11.585	3.6	1.44	711.095	330.831
	2	14	Bigger	Control	1	128	2.71976	3.36	0.96	5.776	3.9	1.84	702.154	201.515
	2	21	Bigger	Treatment	1	281	10.1799	3.36	0.96	5.776	3.9	1.84	567.501	241.696
	2	28	Smaller	Treatment	1	42	7.15982	3.41	1.11	3.8	3.9	1.84	209.675	660.815
	2	35	Smaller	Control	1	16.6	9.17344	3.41	1.11	3.8	3.9	1.84	141.97	526.446
	3	14	Bigger	Control	1	6	6.41982	3.234	1.19	4.117	3.788	1.83	107.917	30.6792
	3	21	Bigger	Treatment	0	0	84.3781	3.234	1.19	4.117	3.788	1.83	127.717	506.262
	3	28	Smaller	Treatment	0	0	10.4197	3.78	1.55	3.71	3.788	1.83	479.028	105.037
	3	35	Smaller	Control	0	0	9.31977	3.78	1.55	3.71	3.788	1.83	498.114	521.344
	4	14	Smaller	Control	0	0	10.5797	2.821	1.08	3.806	4.234	1.9	204.194	332.758
	4	21	Smaller	Treatment	0	0	13.0397	2.821	1.08	3.806	4.234	1.9	488.701	234.848
	4	28	Bigger	Treatment	0	0	3.55991	3.62	1.32	6.39	4.234	1.9	685.803	729.207
	4	35	Bigger	Control	1	1	5.79985	3.62	1.32	6.39	4.234	1.9	572.729	727.909
	5	14	Bigger	Control	1	16	13.3597	3.198	1.09	6.923	3.747	1.82	429.566	742.981
	5	21	Bigger	Treatment	1	27	23.5994	3.198	1.09	6.923	3.747	1.82	237.16	813.459
	5	28	Smaller	Treatment	1	22	16.6996	3.81	1.76	6.86	3.747	1.82	278.995	254.777
	5	35	Smaller	Control	1	16	20.2771	3.81	1.76	6.86	3.747	1.82	338.746	272.982
	6	14	Smaller	Control	0	0	13.7196	3.579	1.5	5.809	4.129	2.28	384.771	730.752
	6	21	Smaller	Treatment	0	0	31.8392	3.579	1.5	5.809	4.129	2.28	166.642	826.329
	6	28	Bigger	Treatment	1	1	44.7595	3.88	2.26	8.38	4.129	2.28	129.517	343.678
	6	35	Bigger	Control	0	0	22.8389	3.88	2.26	8.38	4.129	2.28	568.466	423.906
	7	14	Bigger	Control	0	0	15.8992	2.903	0.77	4.418	4.018	1.95	285.539	760.962
	7	21	Bigger	Treatment	1	22	33.8863	2.903	0.77	4.418	4.018	1.95	231.234	607.488
	7	28	Smaller	Treatment	0	0	12.8197	3.616	2.35	11.22	4.018	1.95	364.167	736.502
	7	35	Smaller	Control	1	1	16.2596	3.616	2.35	11.22	4.018	1.95	301.432	954.299
	8	14	Bigger	Control	0	0	61.7784	3.647	1.17	4.834	4.096	2	234.565	524.439
	8	21	Bigger	Treatment	0	0	41.7392	3.647	1.17	4.834	4.096	2	214.875	120.027
	8	28	Smaller	Treatment	0	0	28.479	3.03	1.82	6.06	4.096	2	123.259	468.666
	8	35	Smaller	Control	1	3	25.7193	3.03	1.82	6.06	4.096	2	55.7186	155.506
	9	14	Bigger	Control	0	0	56.9984	3.513	1.12	5.209	4.13	2.15	203.498	913.48
	9	21	Bigger	Treatment	1	56	15.632	3.513	1.12	5.209	4.13	2.15	88.0143	719.693
	9	28	Smaller	Treatment	1	41	16.5796	3.41	1.84	15.21	4.13	2.15	415.891	768.101
	9	35	Smaller	Control	1	3	14.3391	3.41	1.84	15.21	4.13	2.15	326.953	524.941
	10	14	Smaller	Control	1	3	5.73986	3.068	0.91	4.933	3.483	2.15	285.151	807.661
	10	21	Smaller	Treatment	1	98	12.7197	3.068	0.91	4.933	3.483	2.15	150.276	826.841
	10	28	Bigger	Treatment	1	69	10.3197	3.86	1.87	7.72	3.483	2.15	655.676	734.598
	10	35	Bigger	Control	0	0	27.7193	3.86	1.87	7.72	3.483	2.15	173.739	653.84
	11	14	Smaller	Control	0	0	6.09983	3.662	1.02	5.771	3.827	2.48	455.737	298.687
	11	21	Smaller	Treatment	1	206	20.4194	3.662	1.02	5.771	3.827	2.48	645.717	197.32
	11	28	Bigger	Treatment	0	0	17.6196	3.94	2.16	9.24	3.827	2.48	471.388	440.51
	11	35	Bigger	Control	0	0	2.29995	3.94	2.16	9.24	3.827	2.48	183.345	513.382
	12	14	Smaller	Control	1	62	6.03985	2.77	0.93	3.877	3.396	1.54	607.603	711.016
	12	21	Smaller	Treatment	1	4	2.49994	2.77	0.93	3.877	3.396	1.54	298.271	728.204
	12	28	Bigger	Treatment	0	0	29.86	3	0.83	2.48	3.396	1.54	331.158	748.84
	12	35	Bigger	Control	0	0	1.41215	3	0.83	2.48	3.396	1.54	380.1	709.448
	13	14	Bigger	Control	1	3	38.559	3.717	1.87	11.585	3.263	1.42	490.769	149.681
	13	21	Bigger	Treatment	1	66.8	8.3798	3.717	1.87	11.585	3.263	1.42	487.552	289.313
	13	28	Smaller	Treatment	0	0	11.6797	3.4	1.25	4.808	3.263	1.42	482.608	544.927
	13	35	Smaller	Control	0	0	20.2195	3.4	1.25	4.808	3.263	1.42	322.712	510.528
	14	14	Smaller	Control	1	19.5	6.9798	3.727	1.4	3.535	4.839	2.75	362.85	66.9184
	14	21	Smaller	Treatment	1	7	3.39992	3.727	1.4	3.535	4.839	2.75	614.706	374.231
	14	28	Bigger	Treatment	0	0	2.99993	3.96	2.19	9.95	4.839	2.75	806.527	740.68
	14	35	Bigger	Control	0	0	2.37994	3.96	2.19	9.95	4.839	2.75	363.191	404.4
	15	14	Bigger	Control	1	12	9.71974	3.616	2.35	11.22	3.661	1.72	247.839	641.104
	15	21	Bigger	Treatment	0	0	34.4191	3.616	2.35	11.22	3.661	1.72	221.577	631.544
	15	28	Smaller	Treatment	0	0	26.3793	3.36	0.96	5.776	3.661	1.72	416.949	359.711
	15	35	Smaller	Control	0	0	6.07985	3.36	0.96	5.776	3.661	1.72	666.038	57.2786
	16	14	Smaller	Treatment	0	0	6.05985	3.6	1.44	6.214	3.738	1.56	654.854	739.161
	16	21	Smaller	Control	1	2	2.03995	3.6	1.44	6.214	3.738	1.56	619.58	706.382
	16	28	Bigger	Control	1	5	16.5598	3.41	1.84	15.21	3.738	1.56	473.701	734.272
	16	35	Bigger	Treatment	0	0	38.619	3.41	1.84	15.21	3.738	1.56	232.074	789.406
	17	14	Smaller	Treatment	1	279	15.3745	3.41	1.11	3.8	4.176	2.14	179.904	395.272
	17	21	Smaller	Control	1	17	7.51982	3.41	1.11	3.8	4.176	2.14	501.348	621.177
	17	28	Bigger	Control	1	100	28.3393	4.129	2.28	11.784	4.176	2.14	434.469	569.161
	17	35	Bigger	Treatment	1	204	31.9792	4.129	2.28	11.784	4.176	2.14	193.395	488.868
	18	14	Smaller	Treatment	0	0	9.89976	3.78	1.55	3.71	4.26	2.39	322.977	71.3268
	18	21	Smaller	Control	0	0	11.6197	3.78	1.55	3.71	4.26	2.39	440.149	318.664
	18	28	Bigger	Control	0	0	2.79993	3.827	2.48	7.189	4.26	2.39	598.945	333.625
	18	35	Bigger	Treatment	1	2	2.91993	3.827	2.48	7.189	4.26	2.39	335.471	272.113
	19	14	Smaller	Treatment	1	21	2.39994	3.62	1.32	6.39	3.409	1.78	691.782	555.947
	19	21	Smaller	Control	1	2	4.53988	3.62	1.32	6.39	3.409	1.78	673.65	672.375
	19	28	Bigger	Control	1	5	9.11977	3.03	1.82	6.06	3.409	1.78	451.748	111.069
	19	35	Bigger	Treatment	0	0	94.8549	3.03	1.82	6.06	3.409	1.78	201.195	332.752
	20	14	Bigger	Treatment	1	57	2.85993	3.81	1.76	6.86	3.755	1.44	620.161	179.342
	20	21	Bigger	Control	1	27	5.59986	3.81	1.76	6.86	3.755	1.44	573.407	408.68
	20	28	Smaller	Control	1	3	4.2199	3.41	1.11	3.8	3.755	1.44	237.474	723.102
	20	35	Smaller	Treatment	1	3	2.45994	3.41	1.11	3.8	3.755	1.44	740.757	685.644
	21	14	Bigger	Treatment	0	0	21.7195	4.129	2.28	11.784	3.82	2.13	221.754	507.832
	21	21	Bigger	Control	0	0	10.7397	4.129	2.28	11.784	3.82	2.13	566.037	341.263
	21	28	Smaller	Control	1	2	19.8595	3.78	1.55	3.71	3.82	2.13	683.085	375.927
	21	35	Smaller	Treatment	0	0	2.71993	3.78	1.55	3.71	3.82	2.13	764.089	736.232
	22	14	Bigger	Treatment	1	89	9.97973	3.616	2.35	11.22	4.198	2.28	558.346	331.591
	22	21	Bigger	Control	1	54.5	3.81991	3.616	2.35	11.22	4.198	2.28	697.642	211.115
	22	28	Smaller	Control	0	0	5.51987	3.6	1.44	6.214	4.198	2.28	691.637	218.795
	22	35	Smaller	Treatment	0	0	2.75993	3.6	1.44	6.214	4.198	2.28	678.684	194.035
	23	14	Bigger	Treatment	0	0	69.4184	3.03	1.82	6.06	3.759	1.7	39.279	171.634
	23	21	Bigger	Control	1	2	1.93995	3.03	1.82	6.06	3.759	1.7	689.881	603.044
	23	28	Smaller	Control	1	2	25.6594	3.4	1.25	4.808	3.759	1.7	125.757	750.872
	23	35	Smaller	Treatment	1	34	35.8391	3.4	1.25	4.808	3.759	1.7	46.1777	53.5587
	24	14	Smaller	Treatment	0	0	0.979974	3.41	1.84	15.21	3.863	2.07	702.059	716.742
	24	21	Smaller	Control	0	0	1.61996	3.41	1.84	15.21	3.863	2.07	581.478	645.624
	24	28	Bigger	Control	1	1	0.899979	3.483	2.15	9.702	3.863	2.07	628.353	221.554
	24	35	Bigger	Treatment	1	1	3.13992	3.483	2.15	9.702	3.863	2.07	547.383	142.536
	25	14	Bigger	Treatment	1	305	1.35996	3.483	2.15	9.702	4.284	2.05	698.647	80.238
	25	21	Bigger	Control	1	37	2.57894	3.483	2.15	9.702	4.284	2.05	575.826	475.804
	25	28	Smaller	Control	0	0	2.71993	3.62	1.32	6.39	4.284	2.05	752.372	817.657
	25	35	Smaller	Treatment	1	2	1.49996	3.62	1.32	6.39	4.284	2.05	712.492	724.828
	26	14	Bigger	Treatment	1	21	14.0797	3.827	2.48	7.189	3.774	2.39	426.258	230.154
	26	21	Bigger	Control	1	3	9.45975	3.827	2.48	7.189	3.774	2.39	645.965	513.987
	26	28	Smaller	Control	1	5	6.23984	3.36	0.96	5.776	3.774	2.39	681.136	148.716
	26	35	Smaller	Treatment	1	1	3.9199	3.36	0.96	5.776	3.774	2.39	610.185	63.1984
	27	14	Smaller	Treatment	0	0	22.839	3	0.83	2.48	3.927	1.62	185.472	395.521
	27	21	Smaller	Control	1	1	19.6996	3	0.83	2.48	3.927	1.62	324.291	269.396
	27	28	Bigger	Control	0	0	13.6192	3.81	1.76	6.86	3.927	1.62	86.4105	661.175
	27	35	Bigger	Treatment	1	4	31.2397	3.81	1.76	6.86	3.927	1.62	531.745	182.27
	28	14	Smaller	Treatment	1	1	37.4191	3.4	1.25	4.808	4.26	1.71	142.685	98.6775
	28	21	Smaller	Control	0	0	21.5795	3.4	1.25	4.808	4.26	1.71	430.71	381.75
	28	28	Bigger	Control	1	1	13.4397	3.616	2.35	11.22	4.26	1.71	334.272	734.662
	28	35	Bigger	Treatment	1	1	78.8182	3.616	2.35	11.22	4.26	1.71	122.757	879.68
	29	14	Bigger	Treatment	1	1	11.36	4.839	2.75	11.437	3.93	2.46	630.627	120.225
	29	21	Bigger	Control	1	5	1.57973	4.839	2.75	11.437	3.93	2.46	682.809	608.274
	29	28	Smaller	Control	1	67	31.4721	3	0.83	2.48	3.93	2.46	716.486	663.705
	29	35	Smaller	Treatment	0	0	27.4059	3	0.83	2.48	3.93	2.46	570.148	52.4387
	30	14	Smaller	Treatment	0	0	4.63988	3.36	0.96	5.776	3.583	2.18	660.75	432.118
	30	21	Smaller	Control	1	2	11.5197	3.36	0.96	5.776	3.583	2.18	356.45	810.179
	30	28	Bigger	Control	1	11	3.75991	4.839	2.75	11.437	3.583	2.18	706.244	777.508
	30	35	Bigger	Treatment	0	0	3.33992	4.839	2.75	11.437	3.583	2.18	661.688	721.653
